# Supplementary material for: A pocket-escaping design to prevent the common interference with near-infrared fluorescent probes in vivo
Source: Nat Commun. 2020 Mar 26;11:1573. doi: 10.1038/s41467-020-15323-8 (PMC7099068; doi:10.1038/s41467-020-15323-8)
Supplement: Supplementary file 4 — Source Data [file 41467_2020_15323_MOESM4_ESM.xlsx]

## Sheet: Figure 1D
Figure 1D
	BSA	s.d.	HSA	s.d.	MSA	s.d.	Heparin	s.d.		Glycerol	s.d.
DCM	9.85	0.35355	3.945	0.0495	0.975	0.03536	1	0.02828	DCM	2.185	0.0495
	11.25	0.49497	5.75	0.21213	1.02	0.01414	1.12	0.02828		3.275	0.0495
	13.99	0.14142	8.77	0.28284	1.005	0.03536	1.27	0.08485		4.81	0.05657
	18.3	0.56569	10.33	0.62225	1.03	0.02828	1.46	0.18385		6.76	0.16971
	21.88	0.5374	21.015	0.50205	1.01	0.01414	2.29	0.02828		10.13	0.19799
	BSA	s.d.	HSA	s.d.	MSA	s.d.	Heparin	s.d.		Glycerol	s.d.
NLB	3.5	0.28284	1.74	0.19799	1	0	1.09	0.01414	NLB	1.35	0.21213
	6.65	0.21213	5.64	0.3677	1.035	0.02121	1.27	0.05657		1.865	0.13435
	7.33	0.38184	8.445	0.36062	1.06	0.05657	1.46	0.01414		2.79	0.18385
	7.835	0.14849	11.38	0.59397	1.025	0.02121	1.625	0.0495		4.2	0.45255
	8.665	0.33234	12.525	0.26163	1.04	0.01414	1.83	0.05657		6.67	0.3677
	BSA	s.d.	HSA	s.d.	MSA	s.d.	Heparin	s.d.		Glycerol	s.d.
HCy7	4.425	0.13435	1.385	0.0495	0.99	0.02828	1.08	0.04243	HCy7	1.39	0.15556
	4.855	0.19092	2.925	0.06364	1.025	0.02121	1.13	0.01414		1.745	0.07778
	4.96	0.09899	3.605	0.14849	1.025	0.00707	1.24	0.04243		2.64	0.08485
	5.075	0.07778	5.51	0.15556	1.045	0.00707	1.685	0.06364		3.965	0.10607
	5.225	0.0495	6.795	0.14849	1.07	0.02828	2.265	0.06364		4.685	0.10607
	BSA	s.d.	HSA	s.d.	MSA	s.d.	Heparin	s.d.		Glycerol	s.d.
Cy5	1.39	0.02828	1.285	0.06364	1.03	0.01414	1.09	0.04243	Cy5	1.38	0.05657
	1.91	0.05657	1.615	0.09192	1.03	0.01414	1.205	0.0495		1.89	0.05657
	2.34	0.12728	1.895	0.03536	1.09	0.02828	1.295	0.10607		2.38	0.04243
	2.88	0.08485	2.515	0.13435	1.125	0.00707	1.495	0.09192		2.49	0.07071
	3.105	0.14849	2.75	0.11314	1.165	0.00707	1.835	0.20506		2.58	0.09899
	BSA	s.d.	HSA	s.d.	MSA	s.d.	Heparin	s.d.
Cy7	1.895	0.10607	1.535	0.16263	1	0.04243	1	0.02828	Cy7	Glycerol	s.d.
	2.48	0.05657	2.315	0.06364	1.03	0.02828	1.025	0.02121		1.225	0.07778
	2.69	0.11314	2.905	0.0495	1.02	0.01414	1.005	0.00707		1.365	0.03536
	3.21	0.12728	3.08	0.04243	1.04	0.02828	1.125	0.03536		1.47	0.08485
	3.47	0.08485	3.16	0.02828	1.03	0.02828	1.395	0.06364		1.67	0.02828
										2.53	0.08485

## Sheet: Figure 1E
Figure 1E
		BSA	s.d.	HSA	s.d.	MSA	s.d.	Heparin	s.d.
		0.98933	0.03397	0.99128	0.03517	0.989	0.02	0.994	0.0151
		0.99652	0.02346	1.00188	0.02765	1.00667	0.01528	1.08	0.01
		1.00247	0.03153	1.00216	0.02401	1.01	0.02	1.14667	0.02517
		1.0464	0.09079	1.05231	0.01855	1.02367	0.05508	1.32333	0.03055
		1.06906	0.07369	1.0781	0.03747	1.051	0.001	1.66667	0.03786
		Glycerol	s.d.
		1.33893	0.20175
		1.70348	0.16221
		2.66416	0.39783
		4.07705	0.54031
		6.76208	0.52552

## Sheet: Figure2E
Figure 2E
		10 µM SA	50 µM SA	100 µM SA	300 µM SA	600 µM SA
	NC	1.65	2.08	4.87	4.1	3.83
	BNC	1.06	1.04	1.03	0.84	0.73
	BNCQ	1.02	1.04	1.01	0.97	1.02
	BNCN	15	16.4	19.42	21.16	21.44
	BNCY	11.45	13.26	20.59	25.31	27.32
	BNCE	13.2	15.04	16.71	20.81	21.14

## Sheet: Figure 2F
Figure 2F
			Warfarin	Ibuprofen	Indomethacin	Idopammide	Propofol
	NC	0	1	1	1	1	1
		50 µM	0.88	0.97	0.14	0.98	0.94
		100 µM	0.76	0.88	0.08	1	0.95
		150 µM	0.69	0.83	0.06	0.97	0.97
		200 µM	0.57	0.76	0.03	0.98	1
		250 µM	0.44	0.6	0.027	1	0.98
	BNCN	0	1	1	1	1	1
		50 µM	0.654	0.96	0.98	0.843	0.98
		100 µM	0.56	0.93	1	0.769	0.99
		150 µM	0.547	0.78	0.96	0.671	0.97
		200 µM	0.52	0.64	0.97	0.612	1
		250 µM	0.52	0.565	1	0.584	0.98
	BNCY	0	1	1	1	1	1
		50 µM	0.833	0.89	0.61	0.97	1
		100 µM	0.729	0.67	0.51	1	0.97
		150 µM	0.53	0.553	0.469	0.98	0.98
		200 µM	0.486	0.453	0.435	0.97	1
		250 µM	0.339	0.423	0.419	1	0.98
	BNCE	0	1	1	1	1	1
		50 µM	0.799	0.836	0.98	1	0.98
		100 µM	0.729	0.699	1	0.99	0.99
		150 µM	0.66	0.612	0.96	0.97	0.97
		200 µM	0.64	0.535	0.97	1	1
		250 µM	0.599	0.51	1	0.98	0.98

## Sheet: Figure3E
Figure 3E
			NLB	BNLB
		0	0	0
		0.5 µM SA	0.08483	0.015
		1 µM SA	0.22745	0.074
		3 µM SA	1.137	0.132
		5 µM SA	1.86	0.2256

## Sheet: Figure 3F
Figure 3F
		NLB	BNLB
	10 µM SA	6.88087	1.22
	50 µM SA	10.4941	1.37
	100 µM SA	13.4232	1.55
	300 µM SA	16.3556	1.63
	600 µM SA	17.4458	1.63

## Sheet: Figure 4J
Figure 4j
								mean	s.d.
	1	0.9541	0.67865	1.09766	1.12773	1.14186		1	0.19452
	2	1.31432	1.70169	1.59856	1.47082	1.41461		1.5	0.15249
	3	3.67455	3.97482	3.18908	4.00245	3.6591		3.7	0.32801

## Sheet: Supplementary Figure 6
Supplementary Fig. 6
			100 µM BSA	600 µM BSA	300 µM BSA	FBS
		DCM	1	1.21476	1.09	1.16104
		NLB	1	1.31631	1.2103	1.26632
		HCy7	1	1.6154	1.48021	1.51744
		Cy5	1	1.42609	1.312	1.33043
		Cy7	1	1.27684	1.2098	1.22981

## Sheet: Supplementary Figure 7
Supplementary Fig. 7
			DCM	NLB	HCy7	Cy5	Cy7
		25 °C	1	1	1	1	1
		40 °C	2.1235	1.9752	2.468	1.4764	1.7792
		50 °C	2.795	2.214	3.1952	1.698	2.125
		60 °C	3.283	2.441	3.5864	1.748	2.5632
		70 °C	3.478	2.683	3.7521	1.956	2.8841
		80 °C	3.322	2.4123	3.523	1.8	2.732

## Sheet: Supplementary Figure 14
Supplementary Fig. 14
								2020-01-06

[truncated: 2 more sheets: Supplementary Figure 15, Supplementary Figure 21]
